# Supplementary material for: New insights into the distribution and spreading of the Asian walnut moth, Garellamusculana (Erschov, 1874) (Lepidoptera, Nolidae) in Europe with a focus on the Italian range
Source: Biodivers Data J. 2023 Jul 13;11:e107609. doi: 10.3897/BDJ.11.e107609 (PMC10840518; doi:10.3897/BDJ.11.e107609)
Supplement: Supplementary material 1 — Occurrence of Garellamusculana in Italy [file bdj-11-e107609-s001.xlsx]

## Sheet: lepidotteri 2022
Species	Sampling date	Region	Province	Site name	GPS	Latitude	Longitude	Elevation (m a.s.l.)	Host plant	Type	Garella musculana category	Instar	Surveyed by	Reference
Garella musculana	December 2022	Emilia Romagna	Bologna	Bologna	44.479361, 11.421904	44.4794	11.4219	53	Juglans regia	Hedgerows	Absent		Davide Scaccini
Garella musculana	October 2022	Emilia Romagna	Bologna	Bologna	44.452967, 11.438704	44.453	11.4387	58	Juglans regia	Hedgerows	Absent		Davide Scaccini
Garella musculana	December 2022	Emilia Romagna	Bologna	Imola	44.401846, 11.704499	44.4018	11.7045	32	Juglans regia	Walnut orchard	Absent		Luca Fagioli
Garella musculana	December 2022	Emilia Romagna	Bologna	Imola	44.382080, 11.705259	44.3821	11.7053	38	Juglans regia	Walnut orchard	Absent		Luca Fagioli
Garella musculana	December 2022	Emilia Romagna	Bologna	Imola	44.415608, 11.726072	44.4156	11.7261	25	Juglans regia	Walnut orchard	Present, symptoms		Eugenio Cozzolino
Garella musculana	December 2022	Emilia Romagna	Bologna	San Giovanni in Persiceto	44.657422, 11.174344	44.6574	11.1743	17	Juglans regia	Walnut orchard	Present, symptoms		Eugenio Cozzolino
Garella musculana	December 2022	Emilia Romagna	Bologna	San Lazzaro di Savena	44.444694, 11.416844	44.4447	11.4168	73	Juglans regia	Walnut orchard	Present, symptoms		Eugenio Cozzolino
Garella musculana	August 2022	Emilia Romagna	Ferrara	Bondeno	44.852257, 11.390253	44.8523	11.3903	11	Juglans regia	Walnut orchard	Present, symptoms		Cesare Bendandi
Garella musculana	December 2022	Emilia Romagna	Ferrara	Codigoro	44.822353, 12.100403	44.8224	12.1004	-3	Juglans regia	Walnut orchard	Present, symptoms		Eugenio Cozzolino
Garella musculana	December 2022	Emilia Romagna	Ferrara	Lagosanto	44.752317, 12.135394	44.7523	44.7523	-2	Juglans regia	Walnut orchard	Present, symptoms		Eugenio Cozzolino
Garella musculana	December 2022	Emilia Romagna	Ferrara	Massa Fiscaglia	44.844056, 12.055139	44.8441	12.0551	-3	Juglans regia	Walnut orchard	Present, symptoms		Eugenio Cozzolino
Garella musculana	December 2022	Emilia Romagna	Forlì-Cesena	Forlì	44.253769, 12.018796	44.2538	12.0188	21	Juglans regia	Walnut orchard	Absent		Luca Fagioli
Garella musculana	September 2022	Emilia Romagna	Modena	Modena	44.625217, 10.899024	44.6252	10.899	45	Juglans regia	Hedgerows	Absent		Davide Scaccini
Garella musculana	December 2022	Emilia Romagna	Ravenna	Cotignola	44.366038, 11.885768	44.366	11.8858	23	Juglans regia	Walnut orchard	Absent		Luca Fagioli
Garella musculana	December 2022	Emilia Romagna	Ravenna	Faenza	44.311100, 12.011870	44.3111	12.0119	14	Juglans regia	Walnut orchard	Absent		Luca Fagioli
Garella musculana	December 2022	Emilia Romagna	Ravenna	Faenza	44.337012, 12.002408	44.337	12.0024	12	Juglans regia	Walnut orchard	Absent		Luca Fagioli
Garella musculana	December 2022	Emilia Romagna	Ravenna	Faenza	44.345563, 12.002940	44.3456	12.0029	15	Juglans regia	Walnut orchard	Absent		Luca Fagioli
Garella musculana	December 2022	Emilia Romagna	Ravenna	Faenza	44.365481, 11.883997	44.3655	11.884	23	Juglans regia	Walnut orchard	Present, symptoms		Eugenio Cozzolino
Garella musculana	December 2022	Emilia Romagna	Ravenna	Ravenna	44.454742, 12.199786	44.4547	12.1998	-1	Juglans regia	Walnut orchard	Present, symptoms		Eugenio Cozzolino
Garella musculana	December 2022	Emilia Romagna	Ravenna	Russi	44.380551, 12.007945	44.3806	12.0079	12	Juglans regia	Walnut orchard	Absent		Luca Fagioli
Garella musculana	October 2022	Friuli-Venezia Giulia	Pordenone	Porcia	45.955921, 12.616318	45.9559	12.6163	21	Juglans regia	Hedgerows	Absent		Davide Scaccini
Garella musculana	October 2022	Friuli-Venezia Giulia	Pordenone	San Giorgio della Richinvelda	46.025991, 12.831114	46.026	12.8311	73	Juglans regia	Hedgerows	Absent		Davide Scaccini
Garella musculana	July and August 2022	Lombardy	Bergamo	Frola	45.966264, 9.652947	45.9663	9.65295	612	Juglans regia	Hedgerows	Absent		Davide Scaccini
Garella musculana	July and August 2022	Lombardy	Bergamo	Lenna	45.946542, 9.682384	45.9465	9.68238	514	Juglans regia	Hedgerows	Absent		Davide Scaccini
Garella musculana	July and August 2022	Lombardy	Bergamo	Piazzatorre	45.990527, 9.678942	45.9905	9.67894	869	Juglans regia	Hedgerows	Absent		Davide Scaccini
Garella musculana	July and August 2022	Lombardy	Bergamo	Piazzolo	45.977812, 9.672246	45.9778	9.67225	745	Juglans regia	Private garden	Absent		Davide Scaccini
Garella musculana	July and August 2022	Lombardy	Cremona	Soncino	45.398168, 9.874218	45.3982	9.87422	78	Juglans regia	Hedgerows	Absent		Davide Scaccini
Garella musculana	July and August 2022	Lombardy	Lodi	Cervignano D'Adda	45.370637, 9.441212	45.3706	9.44121	88	Juglans regia	Private garden	Absent		Davide Scaccini
Garella musculana	October 2022	Lombardy	Mantova	Monzambano	45.355810, 10.682143	45.3558	10.6821	108	Juglans regia	Hedgerows	Absent		Davide Scaccini
Garella musculana	December 2022	Lombardy	Milan	Milan	45.419366, 9.232913	45.4194	9.23291	102	Juglans regia	Hedgerows	Absent		Davide Scaccini
Garella musculana	2022-06-01	Lombardy	Milan	Peschiera Borromeo	45.454380, 9.324977	45.4544	9.32498	102	Juglans regia	Hedgerows	Absent		Davide Scaccini
Garella musculana	July and August 2022	Lombardy	Milan	Vizzolo Predabissi	45.353376, 9.338958	45.3534	9.33896	86	Juglans regia	Private garden	Absent		Davide Scaccini
Garella musculana	July and August 2022	Lombardy	Treviso	Conegliano	45.883966, 12.275119	45.884	12.2751	70	Juglans regia	Private garden	Absent		Davide Scaccini
Garella musculana	July and August 2022	Lombardy	Treviso	San Pietro di Feletto	45.904770, 12.257944	45.9048	12.2579	144	Juglans regia	Private garden	Absent		Davide Scaccini
Garella musculana	2022-08-04	Veneto	Belluno	Feltre	46.0231074, 11.9652634	46.0231	11.9653	249	Juglans regia	Hedgerows	Absent		Penelope Zanolli
Garella musculana	August 2022	Veneto	Padua	Campo San Martino	45.545557, 11.797604	45.5456	11.7976	21	Juglans regia	Hedgerows	Absent		Davide Scaccini
Garella musculana	2022-09-05	Veneto	Padua	Candiana	45.2301522, 11.9634475	45.2302	11.9634	0	Juglans regia	Walnut orchard	Present, confirmed	la.	Penelope Zanolli
Garella musculana	2022-10-05	Veneto	Padua	Candiana	45.2226126, 11.9828653	45.2226	11.9829	3	Juglans nigra	Walnut orchard	Absent		Penelope Zanolli
Garella musculana	July 2022	Veneto	Padua	Candiana	45.2302554, 11.9633545	45.2303	11.9634	0	Juglans regia	Walnut orchard	Present, confirmed	la.	Penelope Zanolli
Garella musculana	2022-09-05	Veneto	Padua	Candiana	45.22792899642317, 11.96070995181799	45.2279	11.9607	1	Juglans regia	Walnut orchard	Present, confirmed	la.	Penelope Zanolli
Garella musculana	2022-08-01	Veneto	Padua	Cittadella	45.662196, 11.787175	45.6622	11.7872	53	Juglans regia	Hedgerows	Absent		Davide Scaccini
Garella musculana	2022-10-05	Veneto	Padua	Codevigo	45.2926931, 12.1145883	45.2927	12.1146	0	Juglans nigra	Walnut orchard	Absent		Penelope Zanolli
Garella musculana	2022-09-05	Veneto	Padua	Corezzola	45.19538507923763, 12.087275013327599	45.1954	12.0873	-1	Juglans regia	Walnut orchard	Absent		Penelope Zanolli
Garella musculana	2022-08-09	Veneto	Padua	Isola mantegna	45.5669011, 11.7321851	45.5669	11.7322	33	Juglans regia	Walnut orchard	Present, symptoms		Penelope Zanolli
Garella musculana	July and August 2022	Veneto	Padua	Legnaro	45.344452, 11.954135	45.3445	11.9541	11	Juglans regia	Private garden	Absent		Davide Scaccini
Garella musculana	August 2022	Veneto	Padua	Padova	45.380250, 11.852765	45.3802	11.8528	9	Juglans nigra	Hedgerows	Absent		Davide Scaccini
Garella musculana	December 2022	Veneto	Padua	Padua	45.387226, 11.849359	45.3872	11.8494	18	Juglans regia	Hedgerows	Absent		Davide Scaccini
Garella musculana	December 2022	Veneto	Padua	Padua	45.387226, 11.849359	45.3872	11.8494	18	Juglans regia	Hedgerows	Absent		Davide Scaccini
Garella musculana	2022-07-07	Veneto	Padua	Piacenza d'Adige	45.123232, 11.570056	45.1232	11.5701	12	Juglans regia	Hedgerows	Present, symptoms		Davide Scaccini
Garella musculana	August 2022	Veneto	Padua	Piacenza d'Adige	45.122121, 11.564538	45.1221	11.5645	14	Juglans regia	Hedgerows	Absent		Davide Scaccini
Garella musculana	2022-08-09	Veneto	Padua	Piazzola sul Brenta	45.54214284266442, 11.75683256238699	45.5421	11.7568	27	Juglans regia	Walnut orchard	Absent		Penelope Zanolli
Garella musculana	2022-08-09	Veneto	Padua	Piazzola sul Brenta	45.54374454199233, 11.759836971759796	45.5437	11.7598	27	Juglans regia	Walnut orchard	Present, symptoms		Penelope Zanolli
Garella musculana	2022-08-09	Veneto	Padua	Piazzola sul Brenta	45.544497590250806, 11.75530806183815	45.5445	11.7553	28	Juglans regia	Walnut orchard	Absent		Penelope Zanolli
Garella musculana	2022-08-12	Veneto	Padua	Piove di sacco	45.303580779371714, 12.096435762941837	45.3036	12.0964	3	Juglans regia	Walnut orchard	Present, confirmed	la.	Penelope Zanolli
Garella musculana	2022-08-12	Veneto	Padua	Piove di sacco	45.3039747, 12.097739	45.304	12.0977	1	Juglans regia	Walnut orchard	Present, symptoms		Penelope Zanolli
Garella musculana	2022-08-12	Veneto	Padua	Piove di sacco	45.3054897, 12.0922434	45.3055	12.0922	0	Juglans regia	Walnut orchard	Present, symptoms		Penelope Zanolli
Garella musculana	2022-08-12	Veneto	Padua	Piove di sacco	45.3183085, 12.0658904	45.3183	12.0659	2	Juglans regia	Walnut orchard	Present, confirmed	la.	Penelope Zanolli
Garella musculana	August 2022	Veneto	Padua	Sant'Urbano	45.109798, 11.638246	45.1098	11.6382	9	Juglans regia	Hedgerows	Absent		Davide Scaccini
Garella musculana	2022-08-06	Veneto	Padua	Torreglia	45.319752, 11.706312	45.3198	11.7063	260	Juglans regia	Hedgerows	Absent		Davide Scaccini
Garella musculana	2022-08-06	Veneto	Padua	Torreglia	45.319752, 11.706312	45.3198	11.7063	260	Prunus dulcis	Hedgerows	Absent		Davide Scaccini
Garella musculana	2022-03-30	Veneto	Padua	Vigonza	45.4330310628314, 11.962520107626917	45.433	11.9625	8	n.a.	Private garden	Present, confirmed	ad.	Boris Z.	Forum Natura Mediterraneo (2022)
Garella musculana	2022-07-04	Veneto	Rovigo	Adria	45.01445892961785, 12.033349201083183	45.0145	12.0333	1	Juglans regia	Walnut orchard	Present, confirmed	la.	Davide Scaccini
Garella musculana	2022-07-04	Veneto	Rovigo	Adria	45.01445892961785, 12.033349201083183	45.0145	12.0333	1	Populus sp.	Hedgerows	Absent		Davide Scaccini
Garella musculana	2022-07-27	Veneto	Rovigo	Adria	45.0143604, 12.034263	45.0144	12.0343	2	Juglans regia	Walnut orchard	Present, symptoms		Penelope Zanolli
Garella musculana	2022-07-27	Veneto	Rovigo	Adria	45.0143788, 12.0251317	45.0144	12.0251	-1	Juglans regia	Walnut orchard	Present, symptoms		Penelope Zanolli
Garella musculana	2022-09-05	Veneto	Rovigo	Adria	45.0238353, 12.0489413	45.0238	12.0489	0	Juglans regia	Hedgerows	Absent		Penelope Zanolli
Garella musculana	2022-07-07	Veneto	Rovigo	Badia Polesine	45.100795, 11.464931	45.1008	11.4649	12	Juglans regia	Hedgerows	Present, symptoms		Davide Scaccini
Garella musculana	2022-09-05	Veneto	Rovigo	Bellombra	45.01344543943083, 12.033277451992033	45.0134	12.0333	1	Juglans regia	Walnut orchard	Present, confirmed	la.	Penelope Zanolli
Garella musculana	2022-07-04	Veneto	Rovigo	Boscofasani	45.129645540023596, 11.99061892926693	45.1296	11.9906	3	Juglans regia	Walnut orchard	Present, confirmed	la.	Filippo Simoni
Garella musculana	2022-08-02	Veneto	Rovigo	Castel Guglielmo	45.02118955675996, 11.562906168401241	45.0212	11.5629	6	Juglans regia	Walnut orchard	Present, symptoms		Penelope Zanolli
Garella musculana	2022-08-02	Veneto	Rovigo	Castel Guglielmo	45.022518955675996, 11.562906168401241	45.0225	11.5629	5	Juglans regia	Walnut orchard	Present, symptoms		Penelope Zanolli
Garella musculana	2022-08-02	Veneto	Rovigo	Castel Guglielmo	45.0278686, 11.5449089	45.0279	11.5449	8	Juglans regia	Walnut orchard	Present, symptoms		Penelope Zanolli
Garella musculana	2022-08-02	Veneto	Rovigo	Castel Guglielmo	45.0290221, 11.5275688	45.029	11.5276	9	Juglans regia	Walnut orchard	Present, symptoms		Penelope Zanolli
Garella musculana	2022-08-02	Veneto	Rovigo	Costa di Rovigo	45.046105114778115, 11.700918562710283	45.0461	11.7009	3	Juglans regia	Walnut orchard	Present, symptoms		Penelope Zanolli
Garella musculana	2022-08-02	Veneto	Rovigo	Costa di Rovigo	45.0473930449721, 11.704609617590904	45.0474	11.7046	3	Juglans regia	Walnut orchard	Present, symptoms		Penelope Zanolli
Garella musculana	2022-06-17	Veneto	Rovigo	Crespino	44.9880787, 11.8972742	44.9881	11.8973	2	Juglans nigra	Walnut orchard	Absent		Penelope Zanolli
Garella musculana	August 2022	Veneto	Rovigo	Giacciano con Baruchella	45.056885, 11.387652	45.0569	11.3877	13	Juglans regia	Hedgerows	Absent		Davide Scaccini
Garella musculana	2022-08-16	Veneto	Rovigo	Occhiobello	44.905529, 11.592399	44.9055	11.5924	6	Juglans regia	Hedgerows	Absent		Davide Scaccini
Garella musculana	2022-09-05	Veneto	Rovigo	Pettorazza Grimani	45.12784592311482, 12.01005320996046	45.1278	12.0101	0	Juglans regia	Walnut orchard	Absent		Penelope Zanolli
Garella musculana	2022-09-05	Veneto	Rovigo	Porto Viro	44.969763238706584, 12.331690639257433	44.9698	12.3317	-4	Juglans regia	Walnut orchard	Absent		Penelope Zanolli
Garella musculana	2022-08-01	Veneto	Rovigo	Trecenta	45.053355, 11.456822	45.0534	11.4568	8	Populus sp.	Hedgerows	Absent		Davide Scaccini
Garella musculana	2022-08-01	Veneto	Rovigo	Trecenta	45.053355, 11.456822	45.0534	11.4568	8	Prunus dulcis	Hedgerows	Absent		Davide Scaccini
Garella musculana	August 2022	Veneto	Rovigo	Trecenta	45.053355, 11.456822	45.0534	11.4568	8	Juglans regia	Hedgerows	Absent		Davide Scaccini
Garella musculana	2022-07-27	Veneto	Rovigo	Villadose	45.08948, 11.9205056	45.0895	11.9205	-1	Juglans regia	Walnut orchard	Present, symptoms		Penelope Zanolli
Garella musculana	2022-09-05	Veneto	Rovigo	Villadose	45.09480998491901, 11.912480816245079	45.0948	11.9125	-1	Juglans regia	Walnut orchard	Absent		Penelope Zanolli
Garella musculana	2022-06-17	Veneto	Rovigo	Villanova Marchesana	44.99532, 11.9697212	44.9953	11.9697	4	Juglans regia	Hedgerows	Absent		Penelope Zanolli
Garella musculana	2022-07-06	Veneto	Treviso	Cessalto	45.731131216627354, 12.60965399444103	45.7311	12.6097	2	Juglans regia	Walnut orchard	Present, confirmed	la.	Penelope Zanolli
Garella musculana	2022-07-06	Veneto	Treviso	Cessalto	45.731318207530556, 12.608430236577988	45.7313	12.6084	3	Juglans regia	Walnut orchard	Present, confirmed	la.	Penelope Zanolli
Garella musculana	2022-07-16	Veneto	Treviso	Cessalto	45.72852685271249, 12.616849020123484	45.7285	12.6168	4	Juglans regia	Walnut orchard	Absent		Penelope Zanolli
Garella musculana	2022-08-05	Veneto	Treviso	Cessalto	45.7312876, 12.6104332	45.7313	12.6104	3	Juglans regia	Walnut orchard	Present, confirmed	la.	Penelope Zanolli
Garella musculana	2022-09-09	Veneto	Treviso	Cessalto	45.71945135272361, 12.614211196243763	45.7195	12.6142	5	Juglans regia	Walnut orchard	Present, confirmed	la.	Penelope Zanolli
Garella musculana	2022-08-08	Veneto	Treviso	Chiarano	45.744051, 12.5894648	45.7441	12.5895	7	Juglans regia	Walnut orchard	Absent		Penelope Zanolli
Garella musculana	2022-08-01	Veneto	Treviso	Cusignana	45.780765, 12.202273	45.7808	12.2023	59	Juglans regia	Walnut orchard	Absent		Davide Scaccini
Garella musculana	2022-08-19	Veneto	Treviso	Fontanelle	45.844940889710216, 12.439422234892845	45.8449	12.4394	20	Juglans nigra	Hedgerows	Absent		Penelope Zanolli
Garella musculana	2022-08-19	Veneto	Treviso	Fontanelle	45.8454967, 12.4398494	45.8455	12.4398	19	Juglans regia	Walnut orchard	Present, symptoms		Penelope Zanolli
Garella musculana	2022-09-01	Veneto	Treviso	Oderzo	45.7620037, 12.4508248	45.762	12.4508	12	Juglans regia	Walnut orchard	Present, confirmed	la.	Penelope Zanolli
Garella musculana	2022-08-01	Veneto	Treviso	Paese	45.670547, 12.157336	45.6705	12.1573	38	Juglans regia	Hedgerows	Absent		Alberto Pozzebon
Garella musculana	2022-07-29	Veneto	Treviso	Ponte della Priula	45.829833, 12.265015	45.8298	12.265	64	Juglans regia	Walnut orchard	Present, confirmed	pu.	Penelope Zanolli
Garella musculana	2022-08-01	Veneto	Treviso	Ponzano Veneto	45.72381234, 12.22610540	45.7238	12.2261	32	Juglans regia	Hedgerows	Absent		Davide Scaccini
Garella musculana	2022-08-01	Veneto	Treviso	Povegliano	45.75790055, 12.19087817	45.7579	12.1909	63	Juglans regia	Hedgerows	Absent		Davide Scaccini
Garella musculana	2022-06-27	Veneto	Treviso	Quinto di Treviso	45.648596430646606, 12.140757255256178	45.6486	12.1408	20	Juglans regia	Hedgerows	Present, confirmed	la.	Alessio Signori and Antonio Fiorin
Garella musculana	2022-08-01	Veneto	Treviso	Riese Pio X	45.716727, 11.936868	45.7167	11.9369	61	Juglans regia	Hedgerows	Absent		Davide Scaccini
Garella musculana	2022-08-01	Veneto	Treviso	Roncade	45.6062941, 12.4105275	45.6063	12.4105	3	Juglans regia	Walnut orchard	Present, symptoms		Penelope Zanolli
Garella musculana	2022-08-01	Veneto	Treviso	Roncade	45.60706863457277, 12.412490844726562	45.6071	12.4125	3	Juglans regia	Walnut orchard	Present, symptoms		Penelope Zanolli
Garella musculana	2022-07-29	Veneto	Treviso	Susegana	45.8308713, 12.265817	45.8309	12.2658	63	Juglans regia	Walnut orchard	Present, confirmed	la.	Penelope Zanolli
Garella musculana	2022-09-02	Veneto	Treviso	Vedelago	45.7176307, 12.0256694	45.7176	12.0257	64	Juglans regia	Walnut orchard	Present, symptoms		Penelope Zanolli
Garella musculana	2022-09-02	Veneto	Treviso	Vedelago	45.7186587, 12.0286236	45.7187	12.0286	64	Juglans regia	Walnut orchard	Absent		Penelope Zanolli
Garella musculana	2022-09-02	Veneto	Treviso	Vedelago	45.718976167295985, 12.02630203217268	45.719	12.0263	64	Juglans regia	Walnut orchard	Absent		Penelope Zanolli
Garella musculana	2022-09-02	Veneto	Treviso	Vedelago	45.7210673, 12.0225405	45.7211	12.0225	66	Juglans regia	Walnut orchard	Present, symptoms		Penelope Zanolli
Garella musculana	2022-07-11	Veneto	Treviso	Villorba	45.73306709213899, 12.218555063009262	45.7331	12.2186	37	Juglans regia	Hedgerows	Present, confirmed	la.	Penelope Zanolli
Garella musculana	2022-07-11	Veneto	Treviso	Villorba	45.7339856, 12.219496	45.734	12.2195	36	Juglans regia	Hedgerows	Present, confirmed	la.	Penelope Zanolli
Garella musculana	2022-10-06	Veneto	Treviso	Villorba	45.747759, 12.2324254	45.7478	12.2324	41	Juglans regia	Walnut orchard	Present, symptoms		Penelope Zanolli
Garella musculana	2022-08-04	Veneto	Treviso	Vittorio Veneto	46.0528821, 12.3146995	46.0529	12.3147	292	Juglans regia	Hedgerows	Absent		Penelope Zanolli
Garella musculana	2022-07-08	Veneto	Venice	Caorle	45.632841, 12.769663	45.6328	12.7697	-1	Juglans regia	Walnut orchard	Present, symptoms		Alessio Signori and Antonio Fiorin
Garella musculana	2022-08-01	Veneto	Venice	Caorle	45.6214641, 12.7792899	45.6215	12.7793	-2	Juglans regia	Walnut orchard	Present, symptoms		Penelope Zanolli
Garella musculana	2022-09-01	Veneto	Venice	Caorle	45.64101756703266, 12.87447351962328	45.641	12.8745	-1	Juglans regia	Walnut orchard	Present, symptoms		Penelope Zanolli
Garella musculana	2022-09-01	Veneto	Venice	Caorle	45.64292093469401, 12.876056022942066	45.6429	12.8761	0	Juglans regia	Walnut orchard	Present, symptoms		Penelope Zanolli
Garella musculana	2022-08-08	Veneto	Venice	Ceggia	45.707277606946704, 12.644169665873049	45.7073	12.6442	2	Juglans regia	Walnut orchard	Present, symptoms		Penelope Zanolli
Garella musculana	2022-09-05	Veneto	Venice	Cona	45.192809483217374, 12.077526859939098	45.1928	12.0775	1	Juglans regia	Walnut orchard	Absent		Penelope Zanolli
Garella musculana	2022-09-05	Veneto	Venice	Cona	45.193338032150685, 12.081077434122562	45.1933	12.0811	0	Juglans regia	Walnut orchard	Absent		Penelope Zanolli
Garella musculana	2022-09-05	Veneto	Venice	Cona	45.199687323915064, 12.087001092731953	45.1997	12.087	-1	Juglans regia	Walnut orchard	Absent		Penelope Zanolli
Garella musculana	2022-10-11	Veneto	Venice	Dolo	45.4351079, 12.0363447	45.4351	12.0363	8	Juglans nigra	Walnut orchard	Absent		Penelope Zanolli
Garella musculana	1905-07-13	Veneto	Venice	Eraclea	45.572457, 12.661769	45.5725	12.6618	1	Juglans regia	Hedgerows	First record	la.	-	Scaccini et al. (2023)
Garella musculana	2022-07-21	Veneto	Venice	Eraclea	45.5915242, 12.7646516	45.5915	12.7647	-1	Juglans nigra	Walnut orchard	Absent		Penelope Zanolli
Garella musculana	2022-07-21	Veneto	Venice	Eraclea	45.6304916, 12.739997	45.6305	12.74	-1	Juglans regia	Hedgerows	Present, confirmed	la.	Penelope Zanolli
Garella musculana	2022-07-25	Veneto	Venice	Eraclea	45.6328446, 12.6499042	45.6328	12.6499	0	Juglans regia	Walnut orchard	Present, confirmed	la.	Penelope Zanolli
Garella musculana	2022-07-25	Veneto	Venice	Eraclea	45.6333339, 12.6484858	45.6333	12.6485	1	Juglans regia	Walnut orchard	Present, confirmed	la., pu.	Penelope Zanolli
Garella musculana	2022-07-25	Veneto	Venice	Eraclea	45.6349086, 12.6607589	45.6349	12.6608	0	Juglans regia	Walnut orchard	Present, confirmed	la.	Penelope Zanolli
Garella musculana	2022-08-01	Veneto	Venice	Eraclea	45.595858, 12.765879	45.5959	12.7659	-1	Juglans regia	Hedgerows	Absent		Davide Scaccini
Garella musculana	2022-08-01	Veneto	Venice	Eraclea	45.63074224996371, 12.764954566955568	45.6307	12.765	-1	Juglans regia	Walnut orchard	Present, symptoms		Penelope Zanolli
Garella musculana	2022-08-01	Veneto	Venice	Eraclea	45.6330603, 12.7698197	45.6331	12.7698	-1	Juglans regia	Walnut orchard	Present, symptoms		Penelope Zanolli
Garella musculana	2022-09-01	Veneto	Venice	Gruaro	45.835162516981256, 12.852322831749916	45.8352	12.8523	12	Juglans nigra	Walnut orchard	Present, symptoms		Penelope Zanolli
Garella musculana	2022-09-07	Veneto	Venice	Jesolo	45.5873565,12.6007929	45.5874	12.6008	4	Juglans regia	Private garden	Present, symptoms		Penelope Zanolli
Garella musculana	2022-08-08	Veneto	Venice	Noventa di Piave	45.682638970914326, 12.561007775366305	45.6826	12.561	6	Juglans regia	Walnut orchard	Present, symptoms		Penelope Zanolli
Garella musculana	2022-08-08	Veneto	Venice	Noventa di Piave	45.68405864923047, 12.563997767865658	45.6841	12.564	4	Juglans regia	Walnut orchard	Present, symptoms		Penelope Zanolli
Garella musculana	2022-08-08	Veneto	Venice	Noventa di Piave	45.68579917581049, 12.571621276438234	45.6858	12.5716	3	Juglans regia	Walnut orchard	Present, symptoms		Penelope Zanolli
Garella musculana	2022-07-11	Veneto	Venice	Pramaggiore	45.827472, 12.731140	45.8275	12.7311	10	Juglans regia	Walnut orchard	Present, symptoms		Alessio Signori and Antonio Fiorin
Garella musculana	2022-09-01	Veneto	Venice	Pramaggiore	45.83279941715694, 12.730268575251102	45.8328	12.7303	13	Juglans regia	Walnut orchard	Present, symptoms		Penelope Zanolli
Garella musculana	2022-08-12	Veneto	Venice	Quarto d'Altino	45.563490230596905, 12.378565594553947	45.5635	12.3786	1	Juglans regia	Walnut orchard	Present, symptoms		Penelope Zanolli
Garella musculana	2022-08-12	Veneto	Venice	Quarto d'Altino	45.56803823328388, 12.376723922789097	45.568	12.3767	2	Juglans regia	Walnut orchard	Present, symptoms		Penelope Zanolli
Garella musculana	2022-09-07	Veneto	Venice	Quarto d'Altino	45.56828374359773, 12.383945770561697	45.5683	12.3839	2	Juglans regia	Walnut orchard	Present, symptoms		Penelope Zanolli
Garella musculana	2022-08-01	Veneto	Venice	San Donà di Piave	45.642927263518025, 12.587883844971657	45.6429	12.5879	1	Juglans regia	Walnut orchard	Present, symptoms		Penelope Zanolli
Garella musculana	2022-08-01	Veneto	Venice	San Donà di Piave	45.6437963, 12.5844126	45.6438	12.5844	5	Juglans regia	Walnut orchard	Present, symptoms		Penelope Zanolli
Garella musculana	2022-08-01	Veneto	Venice	San Donà di Piave	45.64490580637592, 12.586736865341665	45.6449	12.5867	5	Juglans regia	Walnut orchard	Present, confirmed	la.	Penelope Zanolli
Garella musculana	2022-08-01	Veneto	Venice	San Donà di Piave	45.646618955679074, 12.58688036352396	45.6466	12.5869	2	Juglans regia	Walnut orchard	Present, symptoms		Penelope Zanolli
Garella musculana	2022-08-08	Veneto	Venice	San Donà di Piave	45.68698479216365, 12.569452039897444	45.687	12.5695	2	Juglans regia	Walnut orchard	Present, symptoms		Penelope Zanolli
Garella musculana	2022-08-01	Veneto	Venice	San Giorgio di Livenza	45.6420877, 12.8053837	45.6421	12.8054	0	Juglans regia	Walnut orchard	Present, confirmed	la.	Penelope Zanolli
Garella musculana	2022-07-08	Veneto	Venice	Santo Stino di Livenza	45.643496, 12.806540	45.6435	12.8065	0	Juglans regia	Walnut orchard	Present, symptoms		Alessio Signori and Antonio Fiorin
Garella musculana	1905-07-13	Veneto	Venice	Venezia Mestre	45.491179, 12.217277	45.4912	12.2173	0	n.a.	Hedgerows	First record	ad.	-	Scaccini et al. (2023)
Garella musculana	August 2022	Veneto	Verona	Arcole	45.368228, 11.280426	45.3682	11.2804	26	Juglans regia	Hedgerows	Absent		Davide Scaccini
Garella musculana	December 2022	Veneto	Verona	Contrada Filippi	45.560987, 11.125433	45.561	11.1254	770	Juglans regia	Hedgerows	Absent		Francesco Sanna
Garella musculana	July and August 2022	Veneto	Verona	Dolcè	45.527713, 10.823382	45.5277	10.8234	149	Juglans regia	Private garden	Absent		Davide Scaccini
Garella musculana	2022-06-22	Veneto	Verona	Roverchiara	45.2452394872274, 11.267487667500973	45.2452	11.2675	22	Juglans regia	Hedgerows	Present, confirmed	la.	Davide Scaccini
Garella musculana	2022-06-22	Veneto	Verona	Roverchiara	45.2452394872274, 11.267487667500973	45.2452	11.2675	22	Populus sp.	Hedgerows	Absent		Davide Scaccini
Garella musculana	August 2022	Veneto	Verona	Saona	45.400726, 10.790129	45.4007	10.7901	109	Juglans regia	Hedgerows	Absent		Davide Scaccini
Garella musculana	August 2022	Veneto	Verona	Valeggio sul Mincio	45.387766, 10.758474	45.3878	10.7585	126	Juglans regia	Hedgerows	Absent		Davide Scaccini
Garella musculana	August 2022	Veneto	Verona	Zevio	45.386283, 11.151007	45.3863	11.151	29	Juglans regia	Hedgerows	Absent		Davide Scaccini
Garella musculana	2022-09-06	Veneto	Vicenza	Bassano del Grappa	45.7359093, 11.7165728	45.7359	11.7166	99	Juglans regia	Hedgerows	Present, confirmed	la.	Penelope Zanolli
Garella musculana	December 2022	Veneto	Vicenza	Schio	45.744122, 11.307712	45.7441	11.3077	720	Juglans regia	Hedgerows	Absent		Davide Scaccini
